# Supplementary material for: Optical Properties of Thick TiO2-P25 Films
Source: Nanomaterials (Basel). 2025 Jan 10;15(2):99. doi: 10.3390/nano15020099 (PMC11767985; doi:10.3390/nano15020099)
Supplement: Supplementary file 1 [file nanomaterials-15-00099-s001.zip]

Archive with 1 entries (1 files):
- nanomaterials-3392383-supplementary.pdf
